# Supplementary material for: Trace amines produced by skin bacteria accelerate wound healing in mice
Source: Commun Biol. 2020 Jun 1;3:277. doi: 10.1038/s42003-020-1000-7 (PMC7264277; doi:10.1038/s42003-020-1000-7)
Supplement: Supplementary file 3 — Supplementary Data 1 [file 42003_2020_1000_MOESM3_ESM.xlsx]

## Sheet: Fig. 1
Fig. 1A & B
Volunteers	Staphylococci on skin (CFU/100 cm2)	TA-producing staphylococci
1	5870	-
2	25	-
3	1760	+
4	1070	+
5	402.5	+
6	22.5	-
7	120	-
8	27.5	+
9	55	-
10	22.5	-
11	37.5	-
12	67.5	+
13	12.5	+
14	657.5	+
15	37.5	+
16	20	-
17	120	+
18	270	+
19	342.5	+
20	730	+
21	82.5	+
22	440	+
23	702.5	+
24	5	+
25	285	+
26	620	+
27	337.5	+
28	122.5	+
Fig. 1C
Species	Number of TA-producing isolate	Percentage (%)
S. epidermidis	172	92.8177
S. capitis	7	3.8674
S. haemolyticus	5	2.76243
S. caprae	1	0.552486

## Sheet: Fig. 2
Fig. 2B
Control	EPI	EPI + TRY	EPI + PEA	EPI + TYM	EPI + DOP	EPI + ICI
69.1273	42.5991	61.2799	60.693	77.095	66.7899	75.0137
90	44.3181	89.0697	75.5204	79.6258	76.1233	95.8208
99.6585	55.5426	72.5091	64.3197	61.8094	83.9343	93.7561
74.5473	54.2597	62.3436	64.7205	73.3637	67.608	80.8459
Fig. 2C
Control	TRY	PEA	TYM	DOP	ICI
97.8332	99.1812	98.0986	97.3113	98.3183	98.1398
98.0171	96.2619	96.4659	99.9615	74.2392	97.6135
98.2	97.03	97.1	96.14	89.23	96.12

## Sheet: Fig. 3
Fig. 3A
Control	EPI	EPI + TRY	EPI + PEA	EPI + TYM	EPI + DOP	EPI + ICI		TRY	PEA	TYM	DOP	ICI
13.4757	4.82738	18.4941	9.04225	10.9317	9.01829	24.8913		15.4953	11.6843	9.19865	8.62519	19.1093
18.4276	5.45336	10.1987	10.6847	14.7719	14.473	17.5241		10.5933	13.9194	14.3449	9.62071	24.1844
15.31	5.2	13.14	14.03	13.021	14.021	18.014		13.051	12.062	10.036	14.028	23.1
Fig. 3B
Control	EPI	EPI + TRY	EPI + PEA	EPI + TYM	EPI + DOP	EPI + ICI
1	1.69934	1.20233	1.25905	1.32763	1.2992	0.997376
1	1.51546	1.30584	1.15031	1.33204	1.2994	0.9557
1	1.62122	1.30793	1.30844	1.21941	1.38437	0.933354
1	1.3834	1.173	1.21605	1.33762	1.1512	1.05498
1	1.40847	1.12586	1.17298	1.18469	1.10096	1.09967
1	1.33037	1.19222	1.24697	1.25169	1.17278	1.12821
Fig. 3C
Control	EPI	EPI + TRY	EPI + PEA	EPI + TYM	EPI + DOP	EPI + ICI
1	0.576078	0.809926	0.817532	0.737461	0.69491	0.988199
1	0.593866	0.75972	0.819233	0.818917	0.666818	0.96024
1	0.563952	0.780741	0.834276	0.733208	0.67542	0.961784
1	0.692013	0.788304	0.825799	0.735768	0.73329	0.991146
1	0.671429	0.822561	0.832342	0.672342	0.634391	0.99739
1	0.611959	0.854274	0.675777	0.680819	0.770937	1.00134

## Sheet: Fig. 4
Fig. 4A
Control	EPI	EPI + TRY	EPI + PEA	EPI + TYM	EPI + DOP	EPI + ICI		TRY	PEA	TYM	DOP	ICI
100	183.441	167.782	161.122	167.063	180.497	103.818		107.553	119.709	120	127.263	120.072
100	140.674	137.619	136.095	131.261	153.308	115.576		116.548	100.927	110	122.4	115.1
100	131.918	126.676	125.784	122.535	135.04	127.753		102.046	117.653	90	103.717	102.144
Fig. 4B
Time (min)	Control			EPI			TRY + EPI			PEA + EPI			TYM + EPI			DOP + EPI			ICI + EPI
0	1	1	1	0.997689	0.995149	0.962488	1.00548	0.957077	0.984063	1.00025	0.944953	0.990953	0.994928	0.984549	1.02017	1.00162	0.999521	1.01931	0.988701	0.968914	0.994332
3	1	1	1	1.16541	1.17373	1.17975	1.18508	1.16008	1.13563	1.20911	1.15283	1.16382	1.17258	1.15207	1.16487	1.23309	1.10561	1.13878	1.01815	1.001	1.02315
6	1	1	1	1.02058	1.0915	1.07991	1.00784	1.00955	1.0058	1.02443	1.00761	1.003	1.01052	0.985323	1.02798	1.01039	1.02042	1.00935	1.02689	1.02426	1.01371
9	1	1	1	1.03169	1.05017	1.04468	1.01186	1.00874	1.01487	1.01298	1.01456	1.01008	1.01472	1.01339	1.02284	1.01537	1.01199	1.02723	0.991522	1.02637	0.974482
12	1	1	1	1.04311	0.973207	1.01459	1.03013	1.01701	1.0461	1.01236	1.02651	1.01842	1.03167	1.01315	1.01632	1.01573	1.01637	1.02291	1.05985	1.00808	1.00169
15	1	1	1	1.03294	1.01497	1.07269	0.967842	1.02213	1.03054	1.01112	1.01144	0.974427	1.00307	0.986746	0.979355	1.04255	1.00205	0.995605	1.01019	0.949468	1.00323

## Sheet: Fig. 5
Fig. 5A
Control								TRY
Time (day)	Control (left)			Control (right)				Time (day)	Control			TRY
0	5	5	5	5	5	5		0	5	5	5	5	5	5
2	4.87	4.6	4.21	4.96	4.37	4.97		2	4.98	4.97	4.895	4.37	4.97	4.91
4	4.27	4.18	3.94	4.1	3.84	3.4		4	3.97	4.76	4.24	3.16	4.13	4.685
6	3.02	3.34	2.78	4.09	3.06	2.96		6	3.71	3.97	3.535	2.12	2.53	3.575
8	3.48	3.71	1.63	3.22	2.12	1.79		8	3.06	3.03	3.075	0.51	1.32	2.475
10	2.11	2.65	0.5	2.19	1.43	0.82		10	1.59	2.68	1.785	0.33	0	1.48
12	1.08	1.56	0	0.82	1.02	0.53		12	0	0.87	0.965	0	0	0.595
14	0.22	0.4	0	0.23	0.12	0		14	0	0	0.295	0	0	0
PEA								TYM
Time (day)	Control			Treated				Time (day)	Control			Treated
0	5	5	5	5	5	5		0	5	5	5	5	5	5
2	4.82	4.91	4.98	4.33	4.85	4.56		2	5.04	4.96	4.87	4.745	4.955	4.76
4	4.33	3.06	4.38	4.26	3.67	3.51		4	4.55	3.18	3.85	3.995	3.44	3.86
6	3.03	2.97	3.52	2.67	2.45	2.42		6	3.445	2.72	3.11	3.36	2.355	1.99
8	2.31	2.02	2.2	2.07	1.35	0.96		8	2.41	0.98	2.005	2.345	1.25	0.98
10	1.98	0.53	1.49	0.81	0.47	0		10	1.71	0.47	1.2	1.685	0	0.19
12	0.16	0.42	0.84	0.1	0	0		12	1.22	0	0.695	0.24	0	0.16
14	0.12	0.31	0.52	0	0	0		14	0.435	0	0	0.18	0	0
DOP
Time (day)	Control			Treated
0	5	5	5	5	5	5
2	5	4.97	4.89	4.52	4.41	4.96
4	4.34	4.28	3.36	4.11	3.28	2
6	3.16	3.52	3.18	3.09	2.56	1.32
8	2.03	2.78	2.32	1.67	1.26	1.1
10	1.34	1.57	1.49	0.72	0.97	0
12	0.66	1.07	0	0.38	0.4	0
14	0.53	0	0	0	0	0
Fig. 5B
Phe
Time (day)	WT					sadA
0	5	5	5	5	5	5	5	5	5	5
2	3.74	3.28	4.46	4.15	4.52	4.22	4.21	4.44	3.74	4.23
4	3.42	2.46	3.54	3.19	3.65	3.49	3.45	4.14	2.44	3.17
6	1.7	0.55	2.99	1.7	2.76	2.56	2.86	3.07	1.94	3.07
8	0.32	0	0.76	0.41	2.17	1.11	0.55	1.37	0.76	1.49
10	0	0	0.75	0	0.79	0.19	0.5	1.31	0.68	0.79
12	0	0	0	0	0.77	0	0	0	0.51	0.43
14	0	0	0	0	0	0	0	0	0.2	0.27

## Sheet: Fig. S3
Fig. S3A
Control	EPI 10	EPI 25	EPI 50	EPI 5
85.46	70.23	51.95	43.3	76.3
70	65.74	50	52	72.4
75	69.1	60	49	80.1
Fig. S3B
Control	EPI	EPI + ALP	EPI + ICI	EPI + PTL	ALP	ICI	PTL
92.252	60.124	87.523	76.1014	62.335	78.414	88.58	72.561
81.6261	58.03	69.912	81.086	49.357	89.1521	87.82	92.4124
72.7523	44.752	90.718	92.862	42.562	92.512	95.07	71.2135

## Sheet: Fig. S4
Fig. S3A
Control	TRY	PEA	TYM	DOP	ICI
1	0.975728	0.97211	0.932528	0.920467	0.69651
1	0.913611	1.06499	0.926879	0.933893	0.832165
1	1.00347	0.834987	1.11498	1.0315	0.917324
1	1.05577	0.983752	0.942611	0.989607	0.816781
1	0.909252	1.03569	0.908923	1.0979	0.959645
1	1.07612	0.947604	1.16535	0.921952	0.75665
Fig. S4B
Control	TRY	PEA	TYM	DOP	ICI
1	1.03714	0.945841	0.946668	1.01814	1.05053
1	0.982268	0.953375	0.953083	1.02562	1.09108
1	0.928879	0.993471	0.980981	0.911164	1.01248
1	1.08687	1.01421	0.926394	0.962346	1.10501
1	0.916874	0.999189	0.909983	1.03636	1.08418
1	1.02292	0.977887	1.00751	0.997906	1.03761
Fig. S4C
Time (min)	Control			TRY			PEA			TYM			DOP			ICI
0	1	1	1	0.995657	1.00489	0.994067	0.967181	0.999521	1.00643	0.97216	1.00213	0.992057	1.00553	0.987707	0.99071	0.987199	0.972756	0.986948
3	1	1	1	1.00958	0.9917	0.975476	1.03495	0.974278	1.02798	1.06422	0.97503	1.01532	1.03128	1.00229	0.996968	0.993115	0.970155	1.05286
6	1	1	1	1.02145	1.03388	1.03987	0.942076	0.994709	1.03927	1.03328	1.02592	1.01082	0.96101	1.04499	1.02762	1.01929	0.994565	0.984088
9	1	1	1	1.03134	0.989828	1.01086	1.02899	1.01819	1.00171	1.03678	0.959388	0.94384	0.989777	0.993292	0.960324	0.978176	1.02869	0.965077
12	1	1	1	0.978528	1.02852	1.03837	0.972824	0.990338	1.02649	1.02183	1.0247	0.975193	0.9601	1.03569	0.976287	1.03877	0.950657	0.947017
15	1	1	1	0.969114	1.03406	0.963677	1.02953	1.02523	0.987026	1.00844	1.01476	0.960131	0.982219	1.02905	0.970952	0.965804	1.01527	0.964649

## Sheet: Fig. S5
Fig. S5
Time (day)	Control			Treated
0	5	5	5	5	5	5
2	4.76	4.4	4.82	4.39	4.66	4.68
4	4.07	3.22	3.62	3.86	3.65	3.83
6	3.66	3.18	3.57	3.02	3.24	2.97
8	1.75	1.21	2.93	1.42	1.19	0.58
10	1.16	0.85	1.18	0.71	0.42	0
12	0	0.43	1.04	0	0.33	0
14	0	0.29	0.37	0	0.17	0
